# Supplementary material for: A Computational Study on the Role of Gap Junctions and Rod Ih Conductance in the Enhancement of the Dynamic Range of the Retina
Source: PLoS One. 2009 Sep 24;4(9):e6970. doi: 10.1371/journal.pone.0006970 (PMC2745074; doi:10.1371/journal.pone.0006970)
Supplement: Table S1 — Equations for the rod photoreceptor model. (0.00 MB TEX) [file pone.0006970.s002.tex]

% Template for PLoS
% Version 1.0 January 2009
%
% To compile to pdf, run:
% latex plos.template
% bibtex plos.template
% latex plos.template
% latex plos.template
% dvipdf plos.template

\documentclass[10pt]{article}
%
%
\usepackage{graphicx}
\usepackage{amsmath}
\usepackage{amssymb}
\usepackage{cite}
\usepackage{color} 

  
 % Use doublespacing - comment out for single spacing
%\usepackage{setspace} 
%\doublespacing


% Text layout
\topmargin 0.0cm
\oddsidemargin 0.5cm
\evensidemargin 0.5cm
\textwidth 16cm 
\textheight 21cm 


% Bold the 'Figure #' in the caption and separate it with a period
% Captions will be left justified
\usepackage[labelfont=bf,labelsep=period,justification=raggedright]{caption} 

\begin{document}


\section*{Supporting Information}

\begin{table}[ht]
%\caption{Equations for the rod photoreceptor model.}
%\caption{}
\scriptsize
\label{tab:S1}
\begin{tabular}{|c|c|c|}
\hline
Ionic Current & $\alpha(V)$ and $\beta(V)$ rates & Reference\\
\hline 
$I_{Kx} = g_{Kx}n(V-E_K)$ & $\alpha=0.6e^{(V+50)/10.2}$ & [17]\\
&$\beta=0.6e^{-(V+50)/10.2}$&\\
\hline
$I_{Kv} = g_{Kv}n^4(V-E_K)$ & $\alpha=\dfrac{0.005(20-V)}{(e^{(20-V)/22}-1)}$ & [18]\\
&$\beta=0.0625e^{-V/80}$&\\
\hline
$I_{KCa} = g_{KCa}m(V-E_K)$ & $m=\dfrac{[Ca^{+2}]_i}{[Ca^{+2}]_i+12}$ & [47]\\
\hline
$I_{h} = g_{h}f(V-E_h) $ & $\alpha=\dfrac{0.03}{1+e^{(V+98)/10}}$ & [48]\\
{\tiny$ f=(1-(1+3n)(1-n)^3)$}&$\beta=\dfrac{0.03}{1+e^{-(V+30)/12.7}}$&\\
\hline
$I_{Ca} = g_{Ca}n^4(V-E_Ca)$ & $\alpha=\dfrac{300(30-V)}{(e^{(30-V)/15}-1)}$ & [47]\\
&$\beta=\dfrac{1000}{e^{(V+30)/12.7}+1}$&\\
\hline
{\tiny$I_{Cl(Ca)} = g_{Cl(Ca)}m(V-E_{Cl})$} & $m=\dfrac{[Ca^{+2}]_i}{[Ca^{+2}]_i+10}$ & [47]\\
\hline
\end{tabular}
\end{table}
\normalsize


\end{document}
