# Supplementary material for: A Computational Study on the Role of Gap Junctions and Rod Ih Conductance in the Enhancement of the Dynamic Range of the Retina
Source: PLoS One. 2009 Sep 24;4(9):e6970. doi: 10.1371/journal.pone.0006970 (PMC2745074; doi:10.1371/journal.pone.0006970)
Supplement: Table S2 — Equations for the cone photoreceptor model. (0.00 MB TEX) [file pone.0006970.s003.tex]

% Template for PLoS
% Version 1.0 January 2009
%
% To compile to pdf, run:
% latex plos.template
% bibtex plos.template
% latex plos.template
% latex plos.template
% dvipdf plos.template

\documentclass[10pt]{article}
%
%
\usepackage{graphicx}
\usepackage{amsmath}
\usepackage{amssymb}
\usepackage{cite}
\usepackage{color} 

  
 % Use doublespacing - comment out for single spacing
%\usepackage{setspace} 
%\doublespacing


% Text layout
\topmargin 0.0cm
\oddsidemargin 0.5cm
\evensidemargin 0.5cm
\textwidth 16cm 
\textheight 21cm 


% Bold the 'Figure #' in the caption and separate it with a period
% Captions will be left justified
\usepackage[labelfont=bf,labelsep=period,justification=raggedright]{caption} 

\begin{document}


\section*{Supporting Information}

\begin{table}[ht]
%\caption{Equations for the cone photoreceptor model.}
%\caption{}
\scriptsize
\label{tab:5}
\begin{tabular}{|c|c|c|}
\hline
Ionic Current & $\alpha(V)$ and $\beta(V)$ rates & Reference\\
\hline 
$I_{Kv} = g_{Kv}m^3h(V-E_K)$ & $\alpha_m=\dfrac{5(V-100)}{(1-e^{-(V-100)/42})}$ &[15]\\
&$\beta_m=9e^{20-V/40}$&\\
&$\alpha_h=0.15e^{-V/22}$&\\
&$\beta_h=\dfrac{0.4125}{(1+e^{(10-V)/7})}$&\\
\hline
$I_{KCa} = g_{KCa}m^2h(V-E_K)$ &  $\alpha_m=\dfrac{15(V-80)}{(1-e^{-(V-80)/40})}$ & [17]\\
$h=\dfrac{0.5I_{Ca}}{0.3+0.5I_{Ca}}$&$\beta_m=20e^{-V/25}$&\\
\hline
$I_{h} = g_{h}f(V-E_h) $ & $\alpha=\dfrac{18}{1+e^{(V+88)/12}}$ & [48]\\
{\tiny$ f=(1-(1+3n)(1-n)^3)$}&$\beta=\dfrac{18}{1+e^{-(V+18)/19}}$&\\
\hline
$I_{Ca} = g_{Ca}n(V-E_Ca)$ &$\alpha=3.1e^{(V+16.6)/11.4}$ & [17]\\
&$\beta=3.1e^{-(V+16.6)/11.4}$&\\
\hline
{\tiny$I_{Cl(Ca)} = g_{Cl(Ca)}m(V-E_{Cl})$} & $m=\dfrac{1}{1+e^{0.37-0.5I_{Ca}/0.09}}$ & [17]\\
\hline
\end{tabular}
\end{table}
\normalsize


\end{document}
