# Supplementary material for: A Computational Study on the Role of Gap Junctions and Rod Ih Conductance in the Enhancement of the Dynamic Range of the Retina
Source: PLoS One. 2009 Sep 24;4(9):e6970. doi: 10.1371/journal.pone.0006970 (PMC2745074; doi:10.1371/journal.pone.0006970)
Supplement: Table S3 — Equations for the bipolar cell model. (0.00 MB TEX) [file pone.0006970.s004.tex]

% Template for PLoS
% Version 1.0 January 2009
%
% To compile to pdf, run:
% latex plos.template
% bibtex plos.template
% latex plos.template
% latex plos.template
% dvipdf plos.template

\documentclass[10pt]{article}
%
%
\usepackage{graphicx}
\usepackage{amsmath}
\usepackage{amssymb}
\usepackage{cite}
\usepackage{color} 

  
 % Use doublespacing - comment out for single spacing
%\usepackage{setspace} 
%\doublespacing


% Text layout
\topmargin 0.0cm
\oddsidemargin 0.5cm
\evensidemargin 0.5cm
\textwidth 16cm 
\textheight 21cm 


% Bold the 'Figure #' in the caption and separate it with a period
% Captions will be left justified
\usepackage[labelfont=bf,labelsep=period,justification=raggedright]{caption} 

\begin{document}


\section*{Supporting Information}

\begin{table}[ht]
%\caption{Equations for the bipolar cell model.}
\scriptsize
\label{tab:6}
\begin{tabular}{|c|c|c|}
\hline
Ionic Current & $\alpha(V)$ and $\beta(V)$ rates & Reference\\
\hline 
$I_{Kv} = g_{Kv}m^3h(V-E_K)$ & $\alpha_m=\dfrac{400}{(e^{-(V-15)/36})}$ &[19]\\
&$\beta_m=e^{-V/13}$&\\
&$\alpha_h=0.0003e^{-V/7}$&\\
&$\beta_h=\dfrac{80}{(1+e^{-(V+115)/15})}+0.02$&\\
\hline
$I_{KCa} = g_{KCa}m_1 m_2^2(V-E_K)$ &  $\alpha_{m_2}=\dfrac{100(230-V)}{(e^{(230-V)/52})-1}$ & [19]\\
$m_1=\dfrac{[Ca^{+2}]_i}{[Ca^{+2}]_i+0.3}$&$\beta_{m_2}=\dfrac{120}{e^{-(V+30)/20}}$&\\
\hline
$I_{h} = g_{h}f(V-E_h) $ & $\alpha=\dfrac{0.3}{1+e^{(V+98)/10}}$ &[19]\\
{\tiny$ f=(1-(1+3n)(1-n)^3)$}&$\beta=\dfrac{0.3}{1+e^{-(V+30)/20}}$&\\
\hline
$I_{Ca} = g_{Ca}m^4h(V-E_Ca)$ &$\alpha_m=\dfrac{12000(120-V)}{e^{(V-120)/25}-1}$ & [19]\\
$h=\dfrac{e^{-(V-50)/11}}{e^{-(V-50)/11}+1}$&$\beta_m=\dfrac{4000}{e^{(V+68)/25}}$&\\
\hline
$I_{A} = g_{A}m^3h(V-E_{K})$ & $\alpha_m=\dfrac{12000}{(e^{-(V-50)/28})}$ & [19]\\
&$\beta_m=\dfrac{6}{e^{-V/13}}$&\\
&$\alpha_h=0.45e^{-V/13}$&\\
&$\beta_h=\dfrac{75}{(1+e^{-(V-50)/15})}$&\\
\hline
\end{tabular}
\end{table}
\normalsize


\end{document}
